# Supplementary material for: New Susceptibility Loci Associated with Kidney Disease in Type 1 Diabetes
Source: PLoS Genet. 2012 Sep 20;8(9):e1002921. doi: 10.1371/journal.pgen.1002921 (PMC3447939; doi:10.1371/journal.pgen.1002921)
Supplement: Table S2 — Clinical characteristics and information on genotyping of the phase two cohorts. (XLS) [file pgen.1002921.s006.xls]

## Sheet: Sheet1
Study characteristics and details of analysis metrics and methods
	COHORT	Steno	DCCT/EDIC (*)	FinnDiane - R	France	Italy	Romania	Karolinska	Umeå/Sweden	Diabetes Registry Scania	UK - Rep
COHORT INFORMATION	Contact person	Lise Tarnow	Andrew Paterson	Carol Forsblom	Samy HADJADJ	Gianpaolo Zerbini	Nicolae Mircea PANDURU	Harvest F. Gu	Anna Möllsten	Emma Ahlqvist	AJ McKnight
	Ethnicity	European	European	Finnish	European	European	European	Swedish	Swedish	Scandinavian	European
	Country	Denmark	Canada and US	Finland	France, Belgium	Italy	Romania	Sweden	Sweden	Sweden	UK-ROI
	Ethics approval date		2010-11-01	2007-10-01	1998-09-18	1994-04-14	1/15/2009 and 10/10/2010	5/13/1997 and 2/4/2002		4/14/1999
	Collection type	Case/control with follow-up data	clinical trial	Nationwide multicenter study	case/control	Case/control	Case/Control	Case/control	Case/control	Cohort	Case/Control
CONTROLS	N (M/F)	197/178	N/A	139/145	222/225	99/86	30/34	103/108	73/66	158/132	225/222
	Age [Mean (SD) M/F], years	50 (11.8)/51 (11.1)	N/A	39 (12.5)/40 (12.7)	43 (11.9)/45 (11.7)	34 (9.4)/37 (11.5)	44 (12.3)/48 (15.2)	46 (11.8)/46 (12.1)	48 (10.3)/46 (10.3)	38 (11.1)/41 (15.2)	61 (13.6)/58 (16.6)
	BMI [Mean (SD) M/F], kg/ m2	25 (3.2)/25 (4.0)	N/A	25 (3.42)/25 (4.7)	25 (2.8)/24 (3.6)	24 (3.7)/ 23 (3.4)	24 (3.3)/25.19 (3.8)	25 (2.4)/25 (3.6)	25 (2.1)/24 (3.6)	24 (2.6)/24 (3.4)	26 (3.5)/25 (3.8)
	Serum creatinine [Mean (SD) M/F], mg/dl	1.0 (0.1)/1.0 (0.2)	N/A	0.9 (0.1)/0.7 (0.2)	0.9 (0.2)/0.8 (0.3)	0.9 (0.1)/0.8 (0.2)	0.8 (0.1)/0.8 (0.2)	0.8 (0.1)/0.7 (0.1)	N/A	1.0 (0.1)/0.9 (0.1)	1.2 (0.2)/1.1 (0.2)
	DM duration [Mean (SD) M/F], years	33 (9.9)/34 (10.9)	N/A	25 (9.3)/24 (10.0)	28 (9.7)/29 (9.1)	24 (6.4)/24 (7.7)	23 (8.0)/26 (8.8)	27 (10.2)/29 (10.4)	32 (8.7)/34 (8.8)	30 (10.4)/33 (13.8)	46 (14.9)/44 (16.0)
	Age of DM onset [Mean (SD) M/F], years	18 (8.8)/17 (8.6)	N/A	14 (9.3)/16 (10.0)	17 (9.3)/14 (8.0)	10 (7.9)/12 (7.8)	21 (11.4)/22 (12.5)	18 (11.6)/11 (6.9)	15 (7.5)/11 (8.1)	18 (9.5)/17 (9.4)	15 (7.3)/15 (8.4)
	HbA1c [Mean (SD) M/F], %	7.9 (1.1)/7.9 (1.1)	N/A	8.3 (1.4)/8.4 (1.5)	8.4 (1.5)/8.3 (1.2)	8.6 (1.8) /8.3 (1.3)	8.1(2.1)/8.7 (1.7)	6.9 (1.1)/7.5 (1.2)	7.0 (1.0)/6.9 (1.1)	7.0 (1.1)/7.3 (1.2)	7.9 (1.4)/8.1 (1.6)
	Use of BP meds [% M/F]	13.2/20.2	N/A	11.9/1.5	17/23	N/A	51.7/26.8	N/A	3.2/4.2	N/A	N/A
	Use of lipid-lowering meds [% M/F]	N/A	N/A	8.5/0.0	N/A	2.1/4.9	72.2/41.7	N/A	N/A	N/A	N/A
CASES	N (M/F)	307/205	N/A	34/16	333/252	131/81	85/36	40/26	49/48	82/56	131/75
	Age [Mean (SD) M/F], years	49 (10.1)/50 (10.8)	N/A	45 (11.8)/39 (7.6)	44 (11.2)/39 (11.2)	43 (8.6)/41 (8.2)	44 (9.4)/42 (11.9)	52 (10.7)/48 (10.5)	48 (11.3)/45 (8.9)	46 (13.2)/43 (14.5)	51 (10.7)/48 (12.0)
	BMI [Mean (SD) M/F], kg/ m2	25 (3.8)/24 (4.2)	N/A	26 (2.5)/NA (NA)	24 (3.3)/24 (3.8)	23 (3.9)/ 22 (4.3)	24 (3.3)/22 (6.7)	26 (4.0)/26 (4.2)	25 (3.4)/26 (4.2)	24 (3.0)/24 (2.3)	26 (4.9)/26(5.2)
	Serum creatinine [Mean (SD) M/F], mg/dl	2.1 (1.8)/1.7 (1.2)	N/A	1.7 (1.2)/NA (NA)	1.9 (1.9)/1.5 (1.5)	3.9 (3.7)/2.8 (2.7)	2.6 (3.0)/2.7 (3.2)	2.0 (1.3)/1.6 (1.0)	N/A	1.6 (1.4)/1.4 (1.1)	2.8 (2.6)/2.6 (2.6)
	DM duration [Mean (SD) M/F], years	35 (9.2)/37 (9.3)	N/A	29 (8.1)/28 (7.7)	27 (9.0)/25 (9.4)	30 (8.4)/29 (7.2)	23 (8.0)/20 (8.1)	34 (12.4)/32 (9.4)	32 (12.4)/33 (10.0)	32 (13.3)/35 (15.8)	32 (11.2)/31 (12.4)
	Age of DM onset [Mean (SD) M/F], years	14 (8.6)/13 (8.1)	N/A	15 (8.9)/11 (5.1)	17 (9.0)/14 (8.4)	12 (7.0)/11 (6.0)	22 (10.6)/22 (12.3)	16 (10.5)/14 (9.8)	14 (8.1 )/10 (6.2)	17 (10.0)/13 (8.8)	19 (10.1)/17 (10.1)
	HbA1c [Mean (SD) M/F], %	8.6 (1.3)/8.6 (1.4)	N/A	8.0 (0.9)/NA (NA)	8.6 (1.6)/8.9 (1.8)	7.5 (1.8)/7.5 (1.9)	8.5(2.6)/7.7 (4.4)	6.9 (1.5)/7.7 (1.5)	7.0 (1.4)/7.5 (1.3)	8.4 (1.5)/8.8 (1.6)	9.2 (1.5)/9.2 (2.9)
	Use of BP meds [% M/F]	72.1/64.7	N/A	100/NA	83/77	NA	73.2/48.3	N/A	78.0/59.2	N/A	N/A
	Use of lipid-lowering meds [% M/F]	N/A	N/A	66.7/NA	N/A	6.4/9.2	27.8/58.3	N/A	N/A	N/A	N/A
	ESRD (dialysis or transplant) [% M/F]	23.7/14.0	N/A	17.6/6.3	12.5/14.3	40.5/36.4	60.7/39.3	32.5/15.4	41.6/26.7	19.4/20.8	19.1/17.3
GENOTYPING	In silico/de novo	de novo	in silico	de novo	de novo	de novo	de novo	de novo	de novo	de novo	de novo
	Genotyping platform and SNP panel	Sequenom iPLEX	Illumina 1M GWAS	Sequenom iPLEX	Sequenom iPLEX	Sequenom iPLEX	Sequenom iPLEX	Sequenom iPLEX	Sequenom iPLEX	Sequenom iPLEX	Sequenom iPLEX
	Genotyping center	Belfast	Illumina San Diego	Belfast	Cambridge, Ma	Belfast	Belfast	Belfast	Belfast	Lund	Belfast/Cambridge, Ma
SAMPLE QC	Genotyping calling algorithm	Sequenom MassArray Typer	Illumina Autocall	Sequenom MassArray Typer	Sequenom MassArray Typer	Sequenom MassArray Typer	Sequenom MassArray Typer	Sequenom MassArray Typer; Karolinska and Umeå samples analyzed jointly together; 132 samples genotyped from Karolinska; 236 samples genotyped from Umeå		Sequenom MassArray Typer	Sequenom MassArray Typer
	Call rate [filter detail/ N individuals excluded]	95%/30	99%/0	95%/24	95%/32	90%/28	95%/1	95%/9		94%/9	95%/46
	Ethnic outliers/ other exclusions	128/no phenotype data or phenotype did not meet the criteria	60	10 samples: phenotype did not meet the criteria	69 samples did not meet the phenotype criteria	-	20 samples did not meet the phenotype inclusion criteria	28 samples did not meet the phenotype inclusion criteria		-	299 subjects had missing covariates
	Cases/controls for analysis	434 cases (84 ESRD), 368 controls, 58 micro	N/A	26 DN cases, 254 controls	348 DN (of which 71 ESRD), 192 micro, 391 controls	164 DN (of which 124 ESRs), 167 Controls	85 DN cases (of which 25 ESRD), 23 micro, 56 controls	56 DN cases (17 ESRD); 92 micro; 183 controls		138 DN cases (of which 35 ESRD), 91 micro, 290 controls	106 DN Cases (30 ESRS), 350 Controls
SNP QC	MAF [filter detail/ N SNPs excluded]	1%/0	1%/0	1%/1	1%/0	1%/0	5%/1	1%/0		1%/0	1%/
	HWE [filter detail/N SNPs excluded]	<10E-6/0	<10E-5	0/0	<10-E7/6	<10E-6/0	<10-E7/0	<10-E7/0		0.001/0	<10E-6/0
	Call rate [filter detail/ N SNPs excluded]	95%/4	>99%	95%/5	95%/0	95%/6	95%/5	95%/6		95%/4	95%/4
	Other	4 excluded for MAC in ESRD analysis		17 excluded for MAC in Primary DN analysis; all excluded for MAC for ESRD analysis	0 SNPs removed for MAC for DN; 8 SNPs removed for MAC<10 for ESRD	-	5 removed for MAC<10 for DN; 12 removed for MAC<10 for ESRD	6 SNPs removed fro MAC < 10 for DN; 19 SNPs removed for MAC < 10 for ESRD			-
	SNP number in QC'd dataset	36/DN; 32/ESRD	35	17	35/DN, 27/ESRD	34	30/DN; 23/ESRD	28/DN; 15/ESRD		36	34
IMPUTATION (if GWAS)	Imputation software	N/A	MACH	N/A	N/A	N/A	N/A	N/A		N/A	N/A
	Imputation quality metrics	N/A		N/A	N/A	N/A	N/A	N/A		N/A	N/A
	Other SNP QC filters applied?	N/A		N/A	N/A	N/A	N/A	N/A		N/A	N/A
DATA ANALYSIS	Adjustments	Age, sex, duration	stratify by year of entry, covariates: cohort, treatment, cohort*treatment interaction, sex, age, diabetes duration, hba1c, BMI, mean BP, triglycerides, hdl, total cholesterol, smoking, hypertension indicator	Age, sex, duration	Age, sex, duration	Age, sex, duration	Age, sex, duration	Age, Sex, Duration		Age, sex, T1D duration	Age, sex, duration
	Analysis method	Logistic regression	cox PH	logistic regression	Logistic regression	Logistic Regression	Logistic regression	Logistic regression		Logistic regression	Logistic regression
	Software for analysis	PLINK	SAS	PLINK	PLINK	Plink	PLINK	PLINK		STATA	PLINK
	Genomic Control Lambda (if GWAS)				N/A	N/A	N/A	N/A		N/A	N/A
			(*) Because this cohort was analyzed as time-to-event, dichotomization of participants into cases and controls is not appropriate
